# Supplementary material for: DNA Methylation Analysis of Growth Differences between Upright and Inverted Cuttings of Populus yunnanensis
Source: Int J Mol Sci. 2024 May 7;25(10):5096. doi: 10.3390/ijms25105096 (PMC11121305; doi:10.3390/ijms25105096)
Supplement: Supplementary file 1 [file ijms-25-05096-s001.zip]

Archive with 1 entries (1 files):
- ijms-2909285-supplementary.pdf
